# Supplementary material for: Association of Metformin with the Risk of Dementia: A Population-Based Retrospective Cohort Study in Taiwan
Source: Healthcare (Basel). 2025 Jun 27;13(13):1537. doi: 10.3390/healthcare13131537 (PMC12249156; doi:10.3390/healthcare13131537)
Supplement: Supplementary file 1 [file healthcare-13-01537-s001.zip]

Archive with 1 entries (1 files):
- healthcare-3600520-supplementary.pdf
